# Supplementary material for: Artificial Intelligence Reveals Distinct Prognostic Subgroups of Muscle-Invasive Bladder Cancer on Histology Images
Source: Cancers (Basel). 2023 Oct 16;15(20):4998. doi: 10.3390/cancers15204998 (PMC10605516; doi:10.3390/cancers15204998)
Supplement: Supplementary file 1 [file cancers-15-04998-s001.zip]

Archive with 1 entries (1 files):
- cancers-2573860-supplementary.pdf
